# Supplementary material for: Impact of Socioeconomic Inequalities on Dental Caries Status in Sardinian Children
Source: Children (Basel). 2024 Jan 12;11(1):96. doi: 10.3390/children11010096 (PMC10814925; doi:10.3390/children11010096)
Supplement: Supplementary file 1 [file children-11-00096-s001.zip]

Archive with 1 entries (1 files):
- children-2787264-supplementary.pdf
